# Supplementary material for: Systemic complement levels in patients with age-related macular degeneration carrying rare or low-frequency variants in the CFH gene
Source: Hum Mol Genet. 2021 Sep 11;31(3):455–70. doi: 10.1093/hmg/ddab256 (PMC8825240; doi:10.1093/hmg/ddab256)
Supplement: supp_table_1_ddab256 [file supp_table_1_ddab256.xlsx]

## Sheet: individual variants
Supplementary table 1. Characteristics of rare and low-frequency variants included in this study.
Chromosome	Genomic start position (hg19)	Reference	Variant	SNP ID	cDNA	Amino acid change (incl. signal peptide)	Variant classifiation (based on literature and findings in this study)	Domain	Total number individuals included with this variant (AMD)	Family members with this variant (AMD)	FH plasma levels (mean level of all variant carriers)	C3bBbP plasma levels (mean(ln) of all variant carriers)	MAF (GNOMAD)	CADD Phred	Literature reports	Comment	Plasma/Serum	Purified protein/ Recombinant protein expression
chr1	196621254	C	G	rs139254423	c.7C>G	Leu3Val	Likely benign/ Variant of unknown significance	Signal peptide	3 (1)	0	345.7	2.62	0.000243	12.93	Duvvari et al. 2015; Fritsche et al. 2016; Geerlings et al. 2017; Kersten et al. 2017; Bazzan et al. 2020; de Breuk et al. submitted
chr1	196642194	A	G	rs747546121	c.145A>G	Ile49Val	Variant of unknown significance	CCP1	1 (1)	0	409.8	3.07	1.59e-05	0.006	Kersten et al. 2017; de Breuk et al. 2020; de Breuk et al. submitted
chr1	196642221	T	G	rs141336681	c.172T>G	Ser58Ala	Variant of unknown significance	CCP1	1 (1)	0	402.6	2.74	0.000267	11.63	Zhan et al. 2013; Triebwasser et al. 2015; Fritsche et al. 2016; Geerlings et al. 2017; Kersten et al. 2017; Merinero et al. 2018	reported in renal disease	Merinero et al. 2018: Four heterozygous carrier (three from one family), presented with reduced FH levels on the variant carrying allele (used Y402H SNP for distinction)	Merinero et al. 2018: Purified FH from EDTA plasma. Used Y402H allele specific antibodies to seperate mutant protein from WT FH. This variant showed imparied function in the hemolytic assay, reduced decay accelerating activity and reduced co-factor function for FI.
chr1	196642260	T	A		c.211T>A	Trp71Arg	Likely pathogenic	CCP1	not individually	not individually			n/a	22.9	Kersten et al. 2017; de Breuk et al. 2020; de Breuk et al. submitted
chr1	196643064	G	A	rs868394050	c.322G>A	Val108Ile	Likely pathogenic	CCP2	1 (1)	0	262.2	3.15	3.98e-06	23.6	de Breuk et al. 2020
chr1	196645145	A	T		c.377A>T	Tyr126Phe	Likely benign/ Variant of unknown significance	CCP2	1 (1)	0	328.7	2.62	n/a	5.738	de Breuk et al. 2020
chr1	196645188	A	G		c.420A>G	Ile140Met	Variant of unknown significance	CCP2	1 (1)	0	242.8	2.58	n/a	23.8	de Breuk et al. 2020; de Breuk et al. submitted
chr1	196646659	G	T	rs777300338	c.481G>T	Ala161Ser	Likely benign/ Variant of unknown significance	CCP3	2 (0)	2 (0)	299	2.74	9.16e-05	11.9	Sellier-Leclerc et al. 2007; Fakhouri et al. 2010; Servais et al. 2012; Fremeaux-Bacchi et al. 2013; Duvvari et al. 2015; Triebwasser et al. 2015; Kersten et al. 2017; de Breuk et al. 2020; de Breuk et al. submitted	Reported in kidney disease	Sellier-Leclerc et al. 2007: One heterozygos carrier with FH levels on lower threshold of normal (69%, normal range limit 70%) and reduced C3 levels. Fakhouri et al. 2010: One heterozygous carrier presented with normal levels in C3, C4, FB, FH, FI and MCP (CD46); Servais et al. 2012: One heterozygous carrier with normal plasma FH
chr1	196646674	C	T	rs746222626	c.496C>T	Arg166Trp	Likely pathogenic	CCP3	1 (1)	0	305.8	3.2	3.98e-06	22.3	Triebwasser et al. 2015; Kersten et al. 2017
chr1	196646682	C	A	rs763131155	c.504C>A	Tyr168*	Pathogenic	CCP3	1 (1)	0	132.5	3.07	n/a	25.3	de Breuk et al. 2020
chr1	196646696	C	G		c.518C>G	Ala173Gly	Variant of unknown significance	CCP3	1 (1)	1 (1)	334.7	3.12	n/a	10.57	Duvvari et al. 2015; Duvvari et al. 2016; Kersten et al. 2017; de Breuk et al. submitted
chr1	196646702	G	A	rs139360826	c.524G>A	Arg175Gln	Pathogenic	CCP3	15 (11)	14 (11)	358.2	3.071	n/a	0.012	Duvvari et al. 2015; Geerlings et al. 2017; Kersten et al. 2017; Ratnapriya et al. 2020; de Breuk et al. submitted		Geerlings et al. 2017: Six heterozygous carrier with normal FH serum level; for eleven heterozygous carrier reduced co-factor activity in the C3b degradation assay was observed
chr1	196646728	A			c.550delA	Ile184Leufs*33	Pathogenic	CCP3	2 (1)	2 (1)	127.3	3.135	n/a	15.53	van de Ven et al. 2012; Kersten et al. 2017; de Breuk et al. 2020; de Breuk et al. submitted
chr1	196646750	A	G		c.572A>G	His191Arg	Likely benign/ Variant of unknown significance	CCP3	1 (1)	0	287.9	1.83	n/a	20.4	Kersten et al. 2017; de Breuk et al. 2020
chr1	196646756	C	T		c.578C>T	Ser193Leu	Variant of unknown significance	CCP3	only in combination with Arg303Gln	only in combination with Arg303Gln			n/a	23.2	Duvvari et al. 2015; Geerlings et al. 2017; Kersten et al. 2017; de Breuk et al. 2020	de Breuk et al.2020: variant in combination with p.Arg303Gln change	Geerlings et al. 2017: Six heterozygous carrier with normal serum FH levels. For five heterozygous carrier reduced co-factor activity in the C3b degradation assay was observed
chr1	196646760	C	A	rs573136624	c.582C>A	Asp194Glu	Variant of unknown significance	CCP3	1 (0)	0	372.1	3.16	n/a	0	Raychaudhuri et al. 2011; de Breuk et al. submitted
chr1	196646788		CCAA		c.610insCCAA	Lys204Thrfs*26	Pathogenic	CCP3	2 (2)	2 (2)	157.5	3.015	n/a	33	van de Ven et al. 2012; de Breuk et al. 2020; de Breuk et al. submitted
chr1	196648860	T	C	rs748692496	c.727T>C	Tyr243His	Likely benign/ Variant of unknown significance	CCP4	1 (1)	0	326.8	2.9	7.99e-06	11.23	de Breuk et al. submitted
chr1	196648897	G	A	rs771112278	c.764G>A	Gly255Glu	Likely pathogenic	CCP4	3 (2)	3 (2)	227.6	2.58	4.39e-05	23.9	Kersten et al. 2017; de Breuk et al. submitted
chr1	196654311	G	A	rs766408580	c.908G>A	Arg303Gln	Variant of unknown significance	CCP5	only in combination with Ser193Leu	only in combination with Ser193Leu			1.6e-05	0.169	Fakhouri et al. 2008; Fritsche et al. 2016; Geerlings et al. 2017; Kersten et al. 2017; Ratnapriya et al. 2020	The patient reported in Fakhouri et al. Suffered from HELLP syndrome and had previous unexplained chronic renal failure	Fakhouri et al. 2008: One heterozygous carrier with normal FH plasma levels
chr1	196658654	T	A		c.1069T>A	Cys357Ser	Likely pathogenic	CCP6	1 (1)	1 (1)	100.8	3.42	n/a	24.1	de Breuk et al. submitted
chr1	196658660	G	T		c.1075G>T	Glu359*	Pathogenic	CCP6	1 (1)	0	143.3	2.94	n/a	23.4	de Breuk et al. 2020
chr1	196658711	C	T		c.1126C>T	Gln376*	Pathogenic	CCP6	1 (1)	1 (1)	165.2	2.29	n/a	33	de Breuk et al. submitted
chr1	196658720	T	C		c.1135T>A	Trp379Arg	Likely pathogenic	CCP6	1 (1)	0	109.6	2.83	n/a	24.5	Duvvari et al. 2015
chr1	196658738	T	C		c.1153T>C	Cys385Arg	Likely pathogenic	CCP6	1 (1)	0	179.4	3.12	n/a	23.2	de Breuk et al. In preparation	Osborne et al. 2018 identified the p.Cys385Gly change in one aHUS patient.
chr1	196659226	A	G	rs765210362	c.1193A>G	Tyr398Cys	Likely benign/ Variant of unknown significance	CCP7	1 (1)	0	230.8	2.64	1.2e-05	14.51	Kersten et al. 2017; de Breuk et al. submitted
chr1	196659231	C	A	rs201671665	c.1198C>A	Gln400Lys	Variant of unknown significance	CCP7	5 (2)	4 (1)	286.4	2.766	9.99e-05	0.019	Dragon-Durey2004; Duvvari et al. 2015; Triebwasser et al. 2015; Fritsche et al. 2016; Geerlings et al. 2017; Kersten et al. 2017; de Breuk et al. 2020; de Breuk et al. submitted		Dragon-Durey et al. 2004: Two heterozygous carriers (first grade cousins) had reduced FH plasma levels
chr1	196659248	G	T	rs199705026	c.1215G>C	Lys405Asn	Likely benign/ Variant of unknown significance	CCP7	2 (1)	2 (1)	298.1	2.63	3.99e-06	0.002	de Breuk et al. submitted	Clark et al. 2006 determined heparin binding of the variant Lys405Ala in vitro.
chr1	196659255	C	T	rs121913061	c.1222C>T	Gln408*	Pathogenic	CCP7	3 (3)	3 (3)	144.2	3.003	n/a	33	de Breuk et al. submitted
chr1	196659281	C	G		c.1248C>G	Cys416Trp	Likely pathogenic	CCP7	1 (1)	0	134.8	2.8	n/a	18.96	Kersten et al. 2017; de Breuk et al. submitted
chr1	196659307	C	T	rs748387954	c.1274C>T	Ala425Val	Likely benign/ Variant of unknown significance	CCP7	1 (1)	0	257.3	2.88	1.2e-05	0.001	de Breuk et al. submitted
chr1	196682946	C	T	rs371053403	c.1418C>T	Ala473Val	Likely benign/ Variant of unknown significance	CCP8	3 (1)	0	346.1	2.703	8.78e-05	12.53	de Breuk et al. submitted	Hageman et al. 2005 report a synonymous SNP in this location (rs2247400), but the locus is not very conserved
chr1	196683035	C	G	rs570523689	c.1507C>G	Pro503Ala	Likely benign/ Variant of unknown significance	CCP8	1 (1)	0	400.9	2.52	2e-05	21.9	Zhan et al. 2013; Hoffman et al. 2014; Triebwasser et al. 2015; Kersten et al. 2017;
chr1	196684751	T	A	rs147403664	c.1548T>G	Asn516Lys	Likely benign/ Variant of unknown significance	CCP9	3 (3)	0	298.3	2.807	0.000331	21.7	Fremeaux-Bacchi et al. 2013; Zhan et al. 2013; Triebwasser et al. 2015; Fritsche et al. 2016; Geerlings et al. 2017; de Breuk et al. submitted	Fremeaux-Bacchi et al. 2013 found this variant in 1.1% of controls compared to 1.9% of aHUS cases, therefore they did not consider this variant as mutation
chr1	196684814	T	A	rs761350530	c.1611T>A	His537Gln	Likely pathogenic	CCP9	1 (0)	0	488.2	3.98	n/a	0.004	de Breuk et al. 2020; de Breuk et al. submitted
chr1	196684855	T	C	rs35453854	c.1652T>C	Ile551Thr	Likely benign/ Variant of unknown significance	CCP9	1 (1)	0	329.6	2.6	0.00396	21.4	Zhan et al. 2013; Triebwasser et al. 2015; Fritsche et al. 2016; Geerlings et al. 2017; Kersten et al. 2017
chr1	196694234	TATTTTACCT		rs1282388553,rs757976661,rs1367032633,rs111869506,rs1228884243,rs936585279	c.1697-17_1697-8del	splice site	Likely pathogenic	splice site	1 (0)	1 (0)	203.3	2.73	n/a	19.73	van den Ven et al. 2012; de Breuk et al. submitted
chr1	196694332	T	A		c.1778T>A	Leu593*	Pathogenic	CCP10	2 (2)	2 (2)	179.6	2.335	n/a	36	de Breuk et al. 2020; de Breuk et al. submitted
chr1	196694379	G	A	rs148165372	c.1825G>A	Val609Ile	Likely benign/ Variant of unknown significance	CCP10	1 (0)	0	301.4	2.02	0.000283	0.768	Maga et al. 2010; Zhan et al. 2013; Triebwasser et al. 2015; Fritsche et al. 2016; Geerlings et al. 2017; de Breuk et al. submitted	Szarvas et al. 2016: reported c.1826T>A leading to p.V609D; the carrier of this variant had low plasma FH and C3 (acute and remission phase), and no (acute) to low (remission) sC5b-9 (Wieslab assay)
chr1	196695648	T	C	rs371768180	c.1922T>C	Val641Ala	Likely benign/ Variant of unknown significance	CCP11	2 (0)	0	375.9	2.63	4.78e-05	13.51	de Breuk et al. 2020; de Breuk et al. submitted
chr1	196695675	G	T	rs143237092	c.1949G>T	Gly650Val	Likely benign/ Variant of unknown significance	CCP11	1 (1)	0	287.2	2.32	0.000251	0.184	Seddon et al. 2013; Zhan et al. 2013; Triebwasser et al. 2015; Fritsche et al. 2016; Geerlings et al. 2017; Kersten et al. 2017; de Breuk et al. submitted
chr1	196695975	C	G		c.2141C>G	Ser714*	Pathogenic	CCP12	2 (2)	0	143.4	2.84	n/a	34	Neumann et al. 2003; de Breuk et al. 2020	reported in kidney disease	Neumann et al. 2003: One heterozygous carrier with normal FH and reduced C3 serum levels .
chr1	196697552	C	A	rs994206257	c.2311T>C	Phe771Leu	Likely benign/ Variant of unknown significance	CCP13	1 (1)	0	297.2	2.51	n/a	14.36	de Breuk et al. 2020
chr1	196697568	A	G	rs761904009	c.2329A>G	Ile777Val	Likely benign/ Variant of unknown significance	CCP13	2 (1)	2 (1)	351	2.42	1.6e-05	0.002	Kersten et al. 2017; de Breuk et al. 2020; de Breuk et al. submitted
chr1	196706037	G	A	rs772817957	c.2497G>A	Glu833Lys	Likely benign/ Variant of unknown significance	CCP14	1 (0)	1 (0)	287.8	2.76	7.99e-06	25.7	de Breuk et al. submitted
chr1	196706112	T	A		c.2572T>A	Trp858Arg	Pathogenic	CCP14	6 (5)	6 (5)	169.9	3.013	n/a	24.6	de Breuk et al. submitted
chr1	196706633	G	C		c.2625G>C	Gln875His	Likely benign/ Variant of unknown significance	CCP15	1 (1)	0	371.6	2.26	n/a	0.001	de Breuk et al. 2020; de Breuk et al. submitted
chr1	196706677	G	T	rs515299	2669G>T	Ser890Ile	Benign	CCP15	1 (1)	1 (1)	310.7	2.4	0.017	7.147	Tortajada et al. 2012; Seddon et al. 2013; Zhan et al. 2013; Triebwasser et al. 2015; Fritsche et al. 2016; Geerlings et al. 2017; de Breuk et al. submitted	reported in kidney disease; Tortajada et al. 2012: The variants S890I and V1007L segregate together and are more common in sub-Saharan African and African-American populations	Tortajada et al. 2012: Five heterozygous carrier carrying p.S890I and p.V1007L. Three carrier without additional mutations presented with normal C3, C4, FH and FI in two cases and low C3, C4 and normal FH and FI in one case. One carrier with additional FI p.C86Y change presented with normal C3, C4 and FH, but low FI and one carrier with additional heterozygous CFH::CFHR1 hybrid gene presented wit…	Tortajada et al. 2012: Purified FH from two heterozygous variant carriers' (p.S890I and p.V1007L) plasma using MBI-7 anti-human FH to purify different alleles bases on H402 SNP. No difference in co-factor function in the C3b degradation assay and in C3b binding was observed. SRBC were protected from lysis equally well as from WT FH.
chr1	196706756	C	G		c.2748C>G	Tyr916*	Pathogenic	CCP15	2 (2)	2 (2)	125.6	2.585	n/a	34	de Breuk et al. submitted
chr1	196709816	G	T	rs149474608	c.2850G>T	Gln950His	Benign (protective)	CCP16	41 (16)	9 (2)	384.8	2.505	0.00394	14.24	Caprioli et al. 2003; Neumann et al. 2003; Maga et al. 2010; Raychaudhuri et al. 2011; Seddon et al. 2013; Zhan et al. 2013; Mohlin et al. 2015; Duvvari et al. 2015; Duvvari et al. 2016; Triebwasser et al. 2015; Szarvas et al. 2016; Fritsche et al. 2016; Geerlings et al. 2017; Valoti et al. 2019; Bazzan et al. 2020; de Breuk et al. 2020; de Breuk et al. submitted	reported in kidney disease, protective in AMD	Mohlin et al. 2015: Serum of three heterozygous carriers showed slight, but significanlty increased hemolytic activity using sheep red blood cells. Szarvas et al. 2016: One heterozygous carrier with additional CD46 p.G259V variant, presented with normal plasma C3 and FH and normal sC5b-9 (Wieslab assay) in remission phase, one heterozygous carrier (without additional change) presented with low sC…	Mohlin et al. 2015: Using full length FH for recombinant expression, a small, but significant decrease was observed in expression by HEK293 cells. This variant showed impaired protection of sheep erythrocytes in the hemolytic assay, but no difference in C9 deposition on Jurkat T-cells was observed. The co-factor function was also normal.
chr1	196709833	C	T	rs145975787	c.2867C>T	Thr956Met	Benign	CCP16	9 (4)	0	330.3	2.549	0.00132	14.99	Perez-Caballero et al. 2001; Maga et al. 2010; Reusz et al. 2011; Zhan et al. 2013; Seddon et al. 2013; Duvvari et al. 2015; Szarvas et al. 2016; Triebwasser et al. 2015; Fritsche et al. 2016; Geerlings et al. 2017; Merinero et al. 2018; de Breuk et al. submitted	reported in kidney disease	Perez-Caballero et al. 2001: One heterozygous carrier with normal activity in the CH50 and AP50, normal plasma levels in C3 and C4, and elevated plasma levels in FH. Szarvas et al. 2016: One heterozygoyus carrier with additional CD46 p.P165S variant, presented with normal FH plasma levels, but reduced C3 in plasma and reduced sC5b-9 (Wieslab assay), in the hemolytic assay no changes compared to N…	Merinero et al. 2018: Purified FH from EDTA plasma (unclear whether protein was pure or not, carrier was listed as 402H homozygous, but protein is indicated among heterozygous Y402H and listed as "completely purified"). Normal activity was observed for this variant in the hemolytic assay.
chr1	196709875	T	C		c.2909T>C	Ile970Thr	Likely benign/ Variant of unknown significance	CCP16	1 (1)	0	309.6	2.53	n/a	0.285	de Breuk et al. submitted	Caprioli et al. 2006 and Osborne et al. 2018 report the p.Ile970Val change in aHUS patients.
chr1	196711052	G	C	rs201816520	c.3004G>A	Gly1002Arg	Likely benign/ Variant of unknown significance	CCP17	2 (0)	0	271.1	2.35	7.96e-05	17.45	de Breuk et al. submitted
chr1	196711067	G	T	rs534399	c.3019G>C	Val1007Leu	Benign	CCP17	not individually	0			0.0222	3.345	Maga et al. 2010; Tortajada et al. 2012; Zhan et al. 2013; Seddon et al. 2013; Triebwasser et al. 2015; Fritsche et al. 2016; Geerlings et al. 2017;	reported in kidney disease; Tortajada et al. 2012: The variants S890I and V1007L segregate together and are more common in sub-Saharan African and African-American populations	Tortajada et al. 2012: Five heterozygous carrier carrying p.S890I and p.V1007L. Three carrier without additional mutations presented with normal C3, C4, FH and FI in two cases and low C3, C4 and normal FH and FI in one case. One carrier with additional FI p.C86Y change presented with normal C3, C4 and FH, but low FI and one carrier with additional heterozygous CFH::CFHR1 hybrid gene presented wit…	Tortajada et al. 2012: Purified FH from two heterozygous variant carriers' (p.S890I and p.V1007L) plasma using MBI-7 anti-human FH to purify different alleles bases on H402 SNP. No difference in co-factor function in the C3b degradation assay and in C3b binding was observed. SRBC were protected from lysis equally well as from WT FH.
chr1	196711077	C	T	rs1464197680	c.3029C>T	Ala1010Val	Variant of unknown significance	CCP17	1 (1)	0	338.8	3.03	7.96e-06	22.4	Triebwasser et al. 2015; Kersten et al. 2017; de Breuk et al. submitted
chr1	196711098	C	T	rs34362004	c.3050C>T	Thr1017Ile	Variant of unknown significance	CCP17	not individually	0			0.000994	10.49	de Breuk et al. 2020
chr1	196711178	A	G	rs1366929531	c.3130A>G	Arg1044Gly	Variant of unknown significance	CCP18	not individually	0			3.185e-05	24.7	de Breuk et al. submitted
chr1	196712596	A	T	rs35274867	c.3148A>T	Asn1050Tyr	Benign (protective)	CCP18	77 (27)	11 (3)	367.7	2.577	0.0143	14.17	de Breuk et al. submitted	reported in kidney disease, protective in AMD	Ståhl et al. 2008: Two heterozygous carriers (mother and daughter) with additional p.V1168E change in both cases and additional p.E936D change in the daughter presented both with normal FH plasma levels and reduced/partially reduced FH function. The daughter presented with low C3 levels while the mother presented with high C3 levels. Increased deposition of C3, C9 and CD40L on platelets was obser…
chr1	196712608	G	A	rs757426928	c.3160G>A	Val1054Ile	Variant of unknown significance	CCP18	1 (1)	0	408.3	3.7	5.17e-05	16.12	Kersten et al. 2017; de Breuk et al. submitted
chr1	196712624	T	C	rs35343172	c.3176T>C	Ile1059Thr	Variant of unknown significance	CCP18	not individually	0			0.00533	12.6	Zhan et al. 2013; Triebwasser et al. 2015; Fritsche et al. 2016; Geerlings et al. 2017
chr1	196712674	C	G	rs62625015	c.3226C>G	Gln1076Glu	Likely benign/ Variant of unknown significance	CCP18	2 (0)	0	324	2.425	0.00039	3.884	Richards et al. 2001; Neumann et al. 2003; Zhan et al. 2013; Triebwasser et al. 2015; de Breuk et al. submitted	reported in kidney disease	Neumann et al. 2003: One heterozygous carrier with normal serum C3 and FH levels.
chr1	196712682	G	T	rs121913062	c.3234G>C	Arg1078Ser	Likely benign/ Variant of unknown significance	CCP18	3 (2)	3 (2)	304.9	2.503	6.76e-05	3.369	Boon et al. 2008; Kersten et al. 2017; de Breuk et al. 2020; de Breuk et al. submitted	reported in kidney disease (database of complement gene variants)
chr1	196716375	C	T	rs121913059	c.3628C>T	Arg1210Cys	Pathogenic	CCP20	1 (0)	0	466.8	3.06	0.000143	2.952	Caprioli et al. 2001; Sanchez-Corral et al. 2002; Manuelian et al. 2003; Neumann et al. 2003; Sanchez-Corral et al. 2004; Caprioli et al. 2003; Jozsi et al. 2006; Martinez-Barricarte et al. 2008; Ferreira et al. 2009; Fakhouri et al. 2010; Reusz et al. 2011; Raychaudhuri et al. 2011; Servais et al. 2012; Seddon et al. 2013; Bresin et al. 2013; Van de Ven 2013; Zhan et al. 2013; Triebwasser 2015; …	Reported in kidney disease (Martinez-Barricarte et al. 2008: 1%-4% of aHUS patients from different cohorts carry this variant, which is about 5-15% of all patients carrying a FH variant); did not include patient reported in Szarvas et al. Due to second frameshift variant (carrier had normal FH levels, but reduced C3 and no sC5b-9 (Wieslab assay))	Caprioli et al. 2001: Six heterozygous carriers (two families , one with two siblings and their father and the other one three siblings) presented with normal FH in plasma, but WB analysis showed an additional band at 185kDa. Manuelian et al. 2003: WB analysis of serum from one heterozygous carrier indicated an additional band at 175kDa under non-reducing conditions with several antibodies, but n…	Sanchez-Corral et al. 2002: Purified FH from carrier plasma. When purifiying, this variant migrated as two bands (150kDa and 210kDa) of which one was FH bound to be human serum albumin.This finding was confirmed in plasma of six related heterozygous carriers.In the co-factor assay normal function compared to WT was observed, but reduced binding to surface-bound C3b (coated microtitre plates). Man…
chr1	196716399	T	G		c.3652T>G	Cys1218Gly	Likely pathogenic	CCP20	1 (1)	0	201.3	2.68	n/a	22.7		Hakobyan et al. 2010 and Osborne et al. 2018 report the change p.Cys1218Arg in cases of aHUS and C3G.
chr1	see individual variants				c.481G>T/ c.2850G>T	Ala161Ser/Gln950His			1 (1)	1 (1)	281.9	2.61	see individual variants
chr1	see individual variants				c.1418C>T/ c.2850G>T	Ala473Val/Gln950His			1 (1)	0	366.4	2.32	see individual variants
chr1	see individual variants				c.3130A>G/ c.3148A>T	Arg1044Gly/ Asn1050Tyr			1	0	217.7	2.19	see individual variants
chr1	see individual variants				c.1198C>A/ c.3148A>T	Gln400Lys/ Asn1050Tyr			2 (0)	0	343.6	2.67	see individual variants
chr1	see individual variants				c.2850G>T/ c.3148A>T	Gln950His/ Asn1050Tyr			3 (2)	1 (0)	422.9	2.623	see individual variants
chr1	see individual variants				c.578C>T/ c.908G>A	Ser193Leu/Arg303Gln			10 (7)	9 (6)	349.6	2.932	see individual variants
chr1	see individual variants				c.2669G>T/ c.3176T>C	Ser890Ile/ Ile1059Thr			1 (1)	0	472.1	2.71	see individual variants
chr1	see individual variants				c.2669G>T/ c.3019G>T	Ser890Ile/ Val1007Leu			4 (2)	0	336.7	2.508	see individual variants
chr1	see individual variants				c.2669G>T/ c.3019G>T(hom)/ c.3050C>T/c.3176T>C	Ser890Ile/ Val1007Leu (hom)/ Thr1017Ile/ Ile1059Thr			1 (1)	0	323	2.57	see individual variants
chr1	see individual variants				c.211T>A/ c.3148A>T	Trp71Arg/ Asn1050Tyr			1 (1)	0	197.4	3.48	see individual variants
