# Supplementary material for: Systemic complement levels in patients with age-related macular degeneration carrying rare or low-frequency variants in the CFH gene
Source: Hum Mol Genet. 2021 Sep 11;31(3):455–70. doi: 10.1093/hmg/ddab256 (PMC8825240; doi:10.1093/hmg/ddab256)
Supplement: supp_table_2_ddab256 [file supp_table_2_ddab256.xlsx]

## Sheet: Sheet1
Supplementary table 2. Distribution of CFH rs570618 (proxy for p.Tyr402His).
Variant	Non-carriers	Carriers of rare variants in FHL-1	Carriers of rare variant outside FHL-1	P Value*	Comments
CFH rs570618, No. of minor alleles / total No. of alleles (MAF, %)	52.3	47.2	27.8	< 0.001	Analysis including CFH p.Gln950His and p.Asn1050Tyr
CFH rs570618, No. of minor alleles / total No. of alleles (MAF, %)	52.3	47.2	47.2	0.48	Analysis excluding CFH p.Gln950His and p.Asn1050Tyr
* frequencies were compated with Chi-squared test
